# Supplementary material for: Constitutional DNA Polymorphisms Associated with the Plasma Imatinib Concentration in Chronic Myeloid Leukemia Patients
Source: Pharmaceutics. 2024 Jun 19;16(6):834. doi: 10.3390/pharmaceutics16060834 (PMC11207966; doi:10.3390/pharmaceutics16060834)
Supplement: Supplementary file 1 [file pharmaceutics-16-00834-s001.zip]

Archive with 2 entries (2 files):
- Supplemental Tables.xlsx
- Supplemental Methods and Figures.pdf
